# Supplementary material for: Genome-Wide Identification and Characterization of Four Gene Families Putatively Involved in Cadmium Uptake, Translocation and Sequestration in Mulberry
Source: Front Plant Sci. 2018 Jun 29;9:879. doi: 10.3389/fpls.2018.00879 (PMC6034156; doi:10.3389/fpls.2018.00879)
Supplement: DATA SHEET S2 — Details of the 20 motifs of the four transporter families. [file Data_Sheet_2.ZIP]

Archive with 5 entries (4 files):
- additional file 2 (MEME logo)/HMA MEME logo .DOC
- additional file 2 (MEME logo)/MTP MEME logo .DOC
- additional file 2 (MEME logo)/NRAMP MEME logo .DOC
- additional file 2 (MEME logo)/ZIP MEME logo.DOC
- additional file 2 (MEME logo)/
